# Supplementary material for: The Effect of Lumbopelvic Manipulation for Pain Reduction in Patellofemoral Pain Syndrome: A Systematic Review and Meta-Analysis of Randomized Controlled Trials
Source: Life (Basel). 2024 Jun 28;14(7):831. doi: 10.3390/life14070831 (PMC11278418; doi:10.3390/life14070831)
Supplement: Supplementary file 1 [file life-14-00831-s001.zip]

Archive with 1 entries (1 files):
- life-3050463-supplementary.pdf
